# Supplementary material for: The Common Bean Small Heat Shock Protein Nodulin 22 from Phaseolus vulgaris L. Assembles into Functional High-Molecular-Weight Oligomers
Source: Molecules. 2022 Dec 8;27(24):8681. doi: 10.3390/molecules27248681 (PMC9783675; doi:10.3390/molecules27248681)
Supplement: Supplementary file 1 [file molecules-27-08681-s001.zip]

Archive with 1 entries (1 files):
- molecules-2015244-supplementary.pdf
